# Supplementary material for: In Vivo Reinsertion of Excised Episomes by the V(D)J Recombinase: A Potential Threat to Genomic Stability
Source: PLoS Biol. 2007 Feb 13;5(3):e43. doi: 10.1371/journal.pbio.0050043 (PMC1820826; doi:10.1371/journal.pbio.0050043)
Supplement: Table S1 — (17 KB XLS) [file pbio.0050043.st001.xls]

## Sheet: Feuil1
Table S1 Primer combinations in ex vivo cloning experiments
		CJ/YHJ			SJ
Donor /Acceptor
		PPa à SPb			PP	SP
(Jd1/d3) ESJ / Jb2.7		J-ia/X-1a	J-1f/Y-1a		M-2b/J-5a	D-3r/J-6a
(Db1D) ESJ / Jb2.7		S-3a/X-1a	S4a/Y-1a		M-1b/J-5a	M-2b/J-6a
(Ki/Jk3) ESJ / Hprt+VkA27		P-ia/C-3b	K-in/S-rn		H-7a/J-ex	H-8a/J-in
aPP primary PCR
bSP secondary PCR
