# Supplementary material for: In Vivo Reinsertion of Excised Episomes by the V(D)J Recombinase: A Potential Threat to Genomic Stability
Source: PLoS Biol. 2007 Feb 13;5(3):e43. doi: 10.1371/journal.pbio.0050043 (PMC1820826; doi:10.1371/journal.pbio.0050043)
Supplement: Table S2 — (19 KB XLS) [file pbio.0050043.st002.xls]

## Sheet: Feuil1
Table S2 Primer combinations in ex vivo semi-quantitative experiments
		CJ/YHJ			SJ
Donor /Acceptor
		PPa à PEb			PP à PE
Fig 5
(Db1D) ESJ / Jb2.7		[S-3a/X-1a]	D-ter*		[M-1b/J-5a]	[M-2b*]
Db1 SJ / Jb2.7		[M-1b/X-1a]	D-ter*		[S-7a/J-5a]	[S-8a*]
(Jd1/Dd3) ESJ / Hprt + Jb2.7		[J-ia/X-1a]	[J-1f*]		[M-2b/J-5a]	D-3r*
Dd3 / Hprt + Jb2.7		[M-1b/X-1a]	[D-3f*]		[S-7a/J-5a]	D-3r*
Fig 6
(Jd1/Dd3) ESJ / Hprt + Jb2.7		J-ia/C-3b	J-1f*		M-2b/H-7a	H-8a*
(Jd1/Dd3) ESJ / Hprt + LMO2		J-ia/C-3b	J-1f*		M-2b/H-7a	H-8a*
(Jd1/Dd3) ESJ / Hprt + TAL2		J-ia/C-3b	J-1f*		M-2b/H-7a	H-8a*
(Jd1/Dd3) ESJ / Hprt + LMO2		J-ia/L-5b	J-1f*		J-ia/L-5b	J-1f*
a PP primary PCR
b PE primer extension PCR
* IR-800 labeled primers
[] calibrated primer sets
